# Supplementary material for: Quantitative Trait Locus Analysis and Identification of Candidate Genes Affecting Seed Size and Shape in an Interspecific Backcross Inbred Line Population of Gossypium hirsutum × Gossypium barbadense
Source: Front Plant Sci. 2022 Mar 22;13:837984. doi: 10.3389/fpls.2022.837984 (PMC8981304; doi:10.3389/fpls.2022.837984)
Supplement: Supplementary file 2 [file Table_1.XLSX]

## Sheet: Sheet1
Table S1 Analysis of variance of eight seed physical traits in an interspecific backcross inbred line population of 250 lines derived from Gossyium hirsutum CRI36 as the recurrent parent and G. barbadense Hai7124. traits of parent cotton kernels.
Traits	factor	DFa	SSb	MSc	F value
HKW	Environment	4	32.3859	8.0965	26.04**
	Genotype	234	416.57	1.78	5.73**
	Error	538	167.26	0.31
KA	Environment	4	2496.25	624.063	215.15**
	Genotype	234	2712.63	11.59	3.99**
	Error	537	1557.65	2.9
KG	Environment	4	471.755	117.939	197.54**
	Genotype	234	738.29	3.16	5.28**
	Error	539	321.81	0.6
KLW	Environment	4	0.296	0.074	7.47**
	Genotype	234	15.22	0.07	6.57**
	Error	539	5.34	0.01
KL	Environment	4	68.1167	17.0292	160.95**
	Genotype	234	141.54	0.6	5.72**
	Error	539	57.03	0.11
KW	Environment	4	20.5514	5.1379	148.54**
	Genotype	234	33.91	0.14	4.19**
	Error	539	18.64	0.034
KD	Environment	4	39.127	9.7818	208.19**
	Genotype	234	42.2	0.18	3.84**
	Error	539	25.3244	0.047
KR	Environment	4	0.0167	0.0042	6.71**
	Genotype	234	1.03	0.004	7.08**
	Error	539	0.3361	0.0006
**Indicates significance at the 0.01 level.
aDF degree of freedom;
bSS sum of square;
cMS mean of square;
