# Supplementary material for: Quantitative Trait Locus Analysis and Identification of Candidate Genes Affecting Seed Size and Shape in an Interspecific Backcross Inbred Line Population of Gossypium hirsutum × Gossypium barbadense
Source: Front Plant Sci. 2022 Mar 22;13:837984. doi: 10.3389/fpls.2022.837984 (PMC8981304; doi:10.3389/fpls.2022.837984)
Supplement: Supplementary file 3 [file Table_2.XLSX]

## Sheet: Sheet1
Table S2 Phenotypic variation and generalized heritability of cotton seed size and shape-related traits in the BIL population.
Trait	Env.	ZZ3 (P1)	AC24 (P2)	P1-P2	Minimum	Maximum	Mean	Range	SD	CV%	Skewness	Kurtosis	H2
HKW	17AYnc				4.6333	8.71	6.49863	4.0767	0.764241	0.1176	0.409575	0.105029	0.83
	16AYnc				4.28	8.418	6.14695	4.138	0.881466	0.143399	0.149874	-0.395688
	17AYdc				4.43235	9.28	6.50724	4.84765	0.843534	0.12963	0.616561	0.757056
	17XJshz				3.6333	8.4067	6.07616	4.7734	0.825026	0.135781	0.0175034	0.0903507
	16XJshz				3.912	9.364	6.04566	5.452	1.05197	0.174004	0.458941	0.0596586
KL	17AYnc				6.825	8.847	7.9556	2.022	0.398006	0.0500284	-0.0617628	0.143675	0.75
	16AYnc				5.636	8.487	7.15882	2.851	0.548978	0.0766856	-0.0280095	-0.101612
	17AYdc				6.337	9.256	7.61497	2.919	0.499813	0.0656356	0.444239	0.748271
	17XJshz				6.675	9.463	7.75704	2.788	0.49963	0.0644098	0.378092	0.479045
	16XJshz				6.179	8.375	7.1114	2.196	0.50264	0.070681	0.503818	-0.223751
KW	17AYnc				3.543	4.477	3.94554	0.934	0.216601	0.0548975	0.539126	-0.075948	0.81
	16AYnc				3.028	4.325	3.57716	1.297	0.250198	0.0699434	0.281973	-0.259697
	17AYdc				3.149	4.881	3.82097	1.732	0.260147	0.0680841	0.639772	1.22056
	17XJshz				3.178	4.646	3.87408	1.468	0.249051	0.0642865	0.076056	0.227987
	16XJshz				2.79	4.496	3.47275	1.706	0.310626	0.0894468	0.301017	0.0852262
KLW	17AYnc				1.678	2.321	2.03363	0.643	0.130911	0.064373	-0.344298	0.122948	0.85
	16AYnc				1.543	2.54	2.03754	0.997	0.174116	0.0854541	-0.131865	-0.00736077
	17AYdc				1.614	2.446	2.01781	0.832	0.148517	0.0736031	-0.00593377	0.0715436
	17XJshz				1.531	2.634	2.02371	1.103	0.167058	0.0825506	0.0608503	0.730056
	16XJshz				1.49	2.534	2.07862	1.044	0.191159	0.0919644	-0.169871	0.196378
KA	17AYnc				18.321	28.124	23.6432	9.803	1.92528	0.0814308	0.0718609	-0.246355	0.83
	16AYnc				14.192	24.153	19.1582	9.961	2.21499	0.115616	-0.0876975	-0.345166
	17AYdc				16.389	30.276	21.8347	13.887	2.41715	0.110702	0.768952	1.31699
	17XJshz				16.835	30.899	22.8202	14.064	2.21936	0.0972544	0.039791	0.376907
	16XJshz				13.923	25.388	18.462	11.465	2.50122	0.135479	0.470596	-0.0354367
KG	17AYnc				17.697	22.386	20.4478	4.689	0.900609	0.0440442	-0.0659547	0.0794093	0.76
	16AYnc				15.346	21.965	18.5001	6.619	1.26151	0.0681893	-0.0449121	0.00865724
	17AYdc				16.76	24.347	19.7669	7.587	1.14927	0.058141	0.621576	1.36846
	17XJshz				17.394	24.311	20.0225	6.917	1.11287	0.0555809	0.303636	0.712988
	16XJshz				16.156	21.868	18.2186	5.712	1.22351	0.0671573	0.53551	0.152258
KD	17AYnc				4.824	5.969	5.47428	1.145	0.2235	0.0408272	-0.0306854	-0.200305	0.74
	16AYnc				4.184	5.743	4.91883	1.559	0.295289	0.0600324	-0.150327	-0.0597945
	17AYdc				4.5525	6.671	5.25394	2.1185	0.305376	0.0581233	0.926238	2.52767
	17XJshz				4.625	6.262	5.37533	1.637	0.26166	0.048678	-0.125787	0.301754
	16XJshz				4.184	5.669	4.82688	1.485	0.325722	0.0674808	0.30174	-0.223921
KR	17AYnc				0.436	0.614	0.501491	0.178	0.0342304	0.0682573	0.756564	0.907494	0.86
	16AYnc				0.395	0.67	0.506437	0.275	0.0449514	0.0887602	0.642665	0.752972
	17AYdc				0.414	0.635	0.506763	0.221	0.0383582	0.0756926	0.477058	0.49241
	17XJshz				0.378	0.664	0.505313	0.286	0.0431365	0.0853659	0.562603	1.10586
	16XJshz				0.396	0.688	0.493099	0.292	0.0489068	0.0991824	0.817907	1.53874
