# Supplementary material for: Quantitative Trait Locus Analysis and Identification of Candidate Genes Affecting Seed Size and Shape in an Interspecific Backcross Inbred Line Population of Gossypium hirsutum × Gossypium barbadense
Source: Front Plant Sci. 2022 Mar 22;13:837984. doi: 10.3389/fpls.2022.837984 (PMC8981304; doi:10.3389/fpls.2022.837984)
Supplement: Supplementary file 4 [file Table_3.XLSX]

## Sheet: Sheet1
Table S3 Correlation coefficients of different environments in the BIL population.
Env	17AYnc	16AYnc	17AYdc	17XJshz	16XJshz
17AYnc	1
16AYnc	0.536**	1
17AYdc	0.749**	0.617**	1
17XJshz	0.462**	0.517**	0.473**	1
16XJshz	0.619**	0.813**	0.626**	0.659**	1
Note: **Indicates significance at the 0.01 level.
