# Supplementary material for: Quantitative Trait Locus Analysis and Identification of Candidate Genes Affecting Seed Size and Shape in an Interspecific Backcross Inbred Line Population of Gossypium hirsutum × Gossypium barbadense
Source: Front Plant Sci. 2022 Mar 22;13:837984. doi: 10.3389/fpls.2022.837984 (PMC8981304; doi:10.3389/fpls.2022.837984)
Supplement: Supplementary file 5 [file Table_4.XLSX]

## Sheet: Sheet1
Table S4 Details of all QTLs for eight traits related to seed size and shape in five environments and BLUP.
TraitID	QTL	Env	Chr.	Peak_Position (cM)	Flanking markers	LOD	PVE(%)	Add	LeftCI	RightCI
HKW	qHKW-A01-1	HKW_BLUP	1	82	Marker1470-Marker1545	4.0938	5.3751	-0.1637	81.5	82.5
	qHKW-A04-1	16AYnc	4	86	Marker36859-Marker37314	4.2909	6.8565	0.3404	85.5	86.5
	qHKW-A07-1	16XJshz	7	10	Marker63512-Marker63519	5.9599	10.2991	0.4185	8.5	10.5
	qHKW-D03-1	16AYnc	16	9	Marker149953-Marker150605	10.0181	17.42	-0.5344	6.5	10.5
		17XJshz	16	17	Marker150834-Marker150795	9.5349	22.7464	-0.4798	16.5	17.5
		17AYdc	16	18	Marker150867-Marker150998	10.0305	21.7228	-0.5008	17.5	18.5
		16XJshz	16	18	Marker150867-Marker150998	15.6004	35.0129	-0.7892	17.5	18.5
		HKW_BLUP	16	18	Marker150867-Marker150998	14.409	22.5609	-0.3897	17.5	18.5
	qHKW-D09-1	16XJshz	22	12	Marker176225-Marker176288	6.6718	11.5678	-0.4726	11.5	12.5
KL	qKL-A08-1	KL_BLUP	8	0	Marker83716-Marker83713	3.9849	5.9043	0.1252	0	0.5
	qKL-A13-1	16AYnc	13	22	Marker125470-Marker125489	4.0357	10.1522	0.2113	20.5	27.5
	qKL-A13-2	KL_BLUP	13	119	Marker131108-Marker131110	3.6679	5.4131	0.1112	118.5	119.5
	qKL-D09-1	KL_BLUP	22	12	Marker176225-Marker176288	3.6447	5.6924	-0.1189	11.5	12.5
	qKL-D11-1	17XJshz	24	57	Marker189850-Marker189882	4.0962	7.8485	-0.1659	56.5	57.5
KW	qKW-A05-1	17XJshz	5	17	Marker42112-Marker42115	4.3553	8.7973	-0.09	15.5	17.5
	qKW-A07-1	16XJshz	7	6	Marker63493-Marker63501	3.8549	6.619	0.0978	2.5	7.5
	qKW-A11-1	16XJshz	11	153	Marker104627-Marker104602	3.9151	6.7818	-0.0956	151.5	154.5
		KW_BLUP	11	156	Marker104595-Marker104570	3.7684	5.0689	-0.0488	155.5	158.5
	qKW-D03-1	16XJshz	16	16	Marker151011-Marker151014	15.2317	34.1038	-0.2126	15.5	16.5
		17XJshz	16	17	Marker150834-Marker150795	7.1958	13.8072	-0.1157	16.5	17.5
		17AYdc	16	18	Marker150867-Marker150998	5.596	13.7049	-0.1185	17.5	18.5
		KW_BLUP	16	18	Marker150867-Marker150998	14.5079	21.4896	-0.1019	17.5	18.5
	qKW-D09-1	16XJshz	22	11	Marker176266-Marker176257	4.6665	7.9844	-0.1088	10.5	11.5
KLW	qKLW-A13-1	17AYnc	13	8	Marker125386-Marker125403	4.501	12.7185	0.0635	6.5	8.5
	qKLW-A13-2	KLW_BLUP	13	37	Marker125542-Marker125556	4.0541	6.8077	0.0351	35.5	37.5
	qKLW-D03-1	16XJshz	16	16	Marker151011-Marker151014	5.8447	16.2054	0.0801	15.5	16.5
		17AYnc	16	22	Marker151179-Marker151250	4.2459	11.3057	0.0561	21.5	24.5
		KLW_BLUP	16	21	Marker151072-Marker151143	5.3182	9.0499	0.0434	20.5	21.5
	qKLW-D04-1	17AYnc	17	32	Marker151780-Marker151811	5.6494	16.0192	0.0751	31.5	32.5
	qKLW-D12-1	17XJshz	25	20	Marker195389-Marker195415	4.8624	10.4753	0.0701	19.5	20.5
		16XJshz	25	20	Marker195389-Marker195415	7.5688	22.7996	0.1062	19.5	20.5
		KLW_BLUP	25	20	Marker195389-Marker195415	4.3434	7.4234	0.039	19.5	20.5
KA	qKA-A04-1	16AYnc	4	86	Marker36859-Marker37314	5.0087	7.3261	0.9392	85.5	86.5
	qKA-A05-1	16AYnc	5	59	Marker42345-Marker42357	4.0899	5.6599	-0.7261	58.5	59.5
	qKA-A07-1	16XJshz	7	10	Marker63512-Marker63519	5.0221	8.4376	0.8983	7.5	10.5
	qKA-A08-1	KA_BLUP	8	0	Marker83716-Marker83713	3.6735	5.681	0.4854	0	0.5
	qKA-A12-1	16XJshz	12	29	Marker115096-Marker115098	4.4521	7.3862	0.9141	25.5	30.5
	qKA-D03-1	17AYdc	16	5	Marker150850-Marker149780	5.6176	11.6425	-1.2918	3.5	5.5
		16AYnc	16	10	Marker149953-Marker150605	8.3259	12.2318	-1.1842	7.5	10.5
		KA_BLUP	16	10	Marker149953-Marker150605	10.0885	16.8846	-0.8402	6.5	10.5
		17XJshz	16	17	Marker150834-Marker150795	7.0316	16.7502	-1.1317	16.5	17.5
		16XJshz	16	18	Marker150867-Marker150998	12.2994	25.103	-1.5962	17.5	18.5
	qKA-D09-1	16XJshz	22	12	Marker176225-Marker176288	7.7505	13.6605	-1.2179	11.5	12.5
	qKA-D12-1	16AYnc	25	58	Marker194592-Marker194558	4.3096	6.1051	-0.7001	57.5	58.5
KG	qKG-A04-1	16XJshz	4	34	Marker35594-Marker35467	4.3522	11.5407	0.614	32.5	34.5
	qKG-D03-1	17AYdc	16	5	Marker150850-Marker149780	4.2228	8.1846	-0.5025	3.5	5.5
		16XJshz	16	10	Marker149953-Marker150605	4.9258	12.9125	-0.5694	6.5	10.5
		KG_BLUP	16	8	Marker149953-Marker150605	4.9418	9.5579	-0.342	6.5	10.5
KD	qKD-A03-1	KD_BLUP	3	60	Marker22727-Marker22716	3.9726	3.2107	-0.0469	59.5	61.5
	qKD-A04-1	16AYnc	4	86	Marker36859-Marker37314	5.0553	7.5407	0.1196	85.5	86.5
	qKD-A05-1	16AYnc	5	59	Marker42345-Marker42357	4.0635	5.6259	-0.0907	58.5	59.5
	qKD-A07-1	16XJshz	7	10	Marker63512-Marker63519	5.1129	8.7177	0.1177	7.5	10.5
		KD_BLUP	7	9	Marker63512-Marker63519	8.9728	7.7805	0.0724	6.5	10.5
	qKD-A08-1	KD_BLUP	8	3	Marker83715-Marker83686	4.8989	3.8923	0.0537	1.5	6.5
	qKD-A11-1	KD_BLUP	11	156	Marker104595-Marker104570	6.535	5.4787	-0.0636	155.5	157.5
	qKD-A12-1	16XJshz	12	29	Marker115096-Marker115098	4.4176	7.4274	0.1181	25.5	30.5
	qKD-D03-1	17AYdc	16	5	Marker150850-Marker149780	5.4193	11.3468	-0.1491	3.5	5.5
		16AYnc	16	10	Marker149953-Marker150605	8.2673	12.2666	-0.1485	7.5	10.5
		KD_BLUP	16	10	Marker149953-Marker150605	11.2134	9.6067	-0.0875	7.5	10.5
		17XJshz	16	17	Marker150834-Marker150795	6.9201	16.5062	-0.1324	16.5	17.5
		16XJshz	16	18	Marker150867-Marker150998	12.2411	25.2752	-0.2062	17.5	18.5
	qKD-D09-1	16XJshz	22	12	Marker176225-Marker176288	7.4798	13.2902	-0.1548	11.5	12.5
		KD_BLUP	22	20	Marker176440-Marker176476	5.469	4.4478	-0.058	19.5	20.5
	qKD-D11-1	KD_BLUP	24	40	Marker187456-Marker189586	5.2129	4.2753	-0.0577	35.5	43.5
	qKD-D12-1	KD_BLUP	25	6	Marker195211-Marker195225	3.7212	2.9119	-0.043	5.5	6.5
	qKD-D12-2	16AYnc	25	58	Marker194592-Marker194558	4.1271	5.9672	-0.0867	57.5	58.5
KR	qKR-A07-1	16AYnc	7	67	Marker63846-Marker63893	3.9171	8.839	-0.0146	65.5	67.5
	qKR-A13-1	17AYnc	13	8	Marker125386-Marker125403	5.2723	14.4739	-0.0176	6.5	8.5
	qKR-A13-2	KR_BLUP	13	37	Marker125542-Marker125556	5.7531	8.775	-0.011	35.5	37.5
	qKR-A13-3	16XJshz	13	120	Marker131181-Marker131309	5.1043	10.0014	-0.0197	119.5	122.5
	qKR-D03-1	16XJshz	16	16	Marker151011-Marker151014	9.4093	20.8376	-0.0261	15.5	16.5
		16AYnc	16	18	Marker150867-Marker150998	4.2738	11.1596	-0.0176	17.5	18.5
		KR_BLUP	16	21	Marker151072-Marker151143	6.5579	10.0983	-0.0126	20.5	21.5
		17AYnc	16	22	Marker151179-Marker151250	4.7208	12.2243	-0.0152	21.5	23.5
	qKR-D04-1	17AYnc	17	32	Marker151780-Marker151811	6.0469	16.7038	-0.02	31.5	32.5
	qKR-D12-1	16XJshz	25	19	Marker195381-Marker195387	7.9682	16.4333	-0.0266	18.5	19.5
		17XJshz	25	20	Marker195389-Marker195415	5.6714	12.0171	-0.0194	19.5	20.5
		KR_BLUP	25	20	Marker195389-Marker195415	3.6827	5.5905	-0.0093	19.5	20.5
