# Supplementary material for: Quantitative Trait Locus Analysis and Identification of Candidate Genes Affecting Seed Size and Shape in an Interspecific Backcross Inbred Line Population of Gossypium hirsutum × Gossypium barbadense
Source: Front Plant Sci. 2022 Mar 22;13:837984. doi: 10.3389/fpls.2022.837984 (PMC8981304; doi:10.3389/fpls.2022.837984)
Supplement: Supplementary file 6 [file Table_5.XLSX]

## Sheet: Sheet1
Table S5 Distribution of QTL clusters for seed size and shape-related traits on chromosomes.
Cluster Name	Chr.	Physical interval (Mbp)	Number of QTLs	QTL1
qClu-A04-1	A04	20.74-23.59	3	qHKW-A04-1、qKA-A04-1、qKD-A04-1
qClu-A07-1	A07	2.58-3.52	4	qHKW-A07-1、qKW-A07-1、qKA-A07-1、qKD-A07-1
qClu-A08-1	A08	102.95-103.57	3	qKL-A08-1、qKA-A08-1、qKD-A08-1
qClu-A13-1	A13	1.77-5.16	4	qKL-A13-1、qKLW-A13-1、qKR-A13-1、qKR-A13-3
qClu-D03-1	D03	26.08-40.03	7	qHKW-D03-1、qKW-D03-1、qKLW-D03-1、qKA-D03-1、qKG-D03-1、qKD-D03-1、qKR-D03-1
qClu-D09-2	D09	0.25-3.33	5	qHKW-D09-1、qKL-D09-1、qKW-D09-1、qKA-D09-1、qKD-D09-1
qClu-D12-1	D12	52.48-57.07	4	qKLW-D12-1、qKD-D12-1、qKD-D12-2、qKR-D12-1
Note: 1. The direction of additive effect of QTL with red font is the positive effect which meant that the elite gene is from CRI36. The others are the negative effect and the elite gene is from Hai7124.
