# Supplementary material for: Quantitative Trait Locus Analysis and Identification of Candidate Genes Affecting Seed Size and Shape in an Interspecific Backcross Inbred Line Population of Gossypium hirsutum × Gossypium barbadense
Source: Front Plant Sci. 2022 Mar 22;13:837984. doi: 10.3389/fpls.2022.837984 (PMC8981304; doi:10.3389/fpls.2022.837984)
Supplement: Supplementary file 7 [file Table_6.XLSX]

## Sheet: Sheet1
Table S6 GO enrichment analysis of stable QTLs related to seed size and shape.
GO ID (level1)	GO Term (level1)	GO ID (level2)	GO Term (level2)	number_of_out (All)	Genes_of_out
GO:0008150	Biological Process	GO:0008152	metabolic process	200	GH_D03G0954,GH_D03G0956,GH_D03G0959,GH_D03G0961,GH_D03G0964,GH_D03G0965,GH_D03G0968,GH_D03G0972,GH_D03G0979,GH_D03G0983,GH_D03G0986,GH_D03G0990,GH_D03G0996,GH_D03G0997,GH_D03G1001,GH_D03G1002,GH_D03G1006,GH_D03G1010,GH_D03G1014,GH_D03G1015,GH_D03G1016,GH_D03G1018,GH_D03G1024,GH_D03G1025,GH_D03G1027,GH_D03G1028,GH_D03G1029,GH_D03G1030,GH_D03G1039,GH_D03G1041,GH_D03G1043,GH_D03G1046,GH_D03G1047,GH_…
GO:0003674	Molecular Function	GO:0005488	binding	199	GH_D03G0959,GH_D03G0961,GH_D03G0964,GH_D03G0972,GH_D03G0979,GH_D03G0983,GH_D03G0986,GH_D03G0996,GH_D03G0997,GH_D03G1001,GH_D03G1002,GH_D03G1006,GH_D03G1007,GH_D03G1010,GH_D03G1011,GH_D03G1014,GH_D03G1018,GH_D03G1024,GH_D03G1025,GH_D03G1028,GH_D03G1030,GH_D03G1039,GH_D03G1040,GH_D03G1041,GH_D03G1043,GH_D03G1046,GH_D03G1049,GH_D03G1051,GH_D03G1052,GH_D03G1053,GH_D03G1060,GH_D03G1064,GH_D03G1065,GH_…
GO:0008150	Biological Process	GO:0009987	cellular process	184	GH_D03G0956,GH_D03G0959,GH_D03G0961,GH_D03G0964,GH_D03G0965,GH_D03G0968,GH_D03G0976,GH_D03G0977,GH_D03G0979,GH_D03G0983,GH_D03G0986,GH_D03G0990,GH_D03G0996,GH_D03G1002,GH_D03G1003,GH_D03G1006,GH_D03G1010,GH_D03G1014,GH_D03G1015,GH_D03G1018,GH_D03G1024,GH_D03G1025,GH_D03G1028,GH_D03G1029,GH_D03G1035,GH_D03G1037,GH_D03G1039,GH_D03G1040,GH_D03G1041,GH_D03G1043,GH_D03G1047,GH_D03G1049,GH_D03G1050,GH_…
GO:0003674	Molecular Function	GO:0003824	catalytic activity	164	GH_D03G0954,GH_D03G0956,GH_D03G0965,GH_D03G0968,GH_D03G0972,GH_D03G0980,GH_D03G0983,GH_D03G0986,GH_D03G0988,GH_D03G0990,GH_D03G0996,GH_D03G0997,GH_D03G1001,GH_D03G1015,GH_D03G1016,GH_D03G1025,GH_D03G1027,GH_D03G1028,GH_D03G1030,GH_D03G1039,GH_D03G1041,GH_D03G1045,GH_D03G1046,GH_D03G1047,GH_D03G1048,GH_D03G1049,GH_D03G1050,GH_D03G1060,GH_D03G1063,GH_D03G1069,GH_D03G1071,GH_D03G1080,GH_D03G1081,GH_…
GO:0005575	Cellular Component	GO:0016020	membrane	144	GH_D03G0955,GH_D03G0957,GH_D03G0958,GH_D03G0966,GH_D03G0972,GH_D03G0976,GH_D03G0977,GH_D03G0978,GH_D03G0984,GH_D03G0985,GH_D03G0987,GH_D03G0998,GH_D03G1003,GH_D03G1005,GH_D03G1007,GH_D03G1010,GH_D03G1011,GH_D03G1016,GH_D03G1017,GH_D03G1019,GH_D03G1026,GH_D03G1027,GH_D03G1028,GH_D03G1035,GH_D03G1041,GH_D03G1042,GH_D03G1044,GH_D03G1046,GH_D03G1052,GH_D03G1054,GH_D03G1068,GH_D03G1074,GH_D03G1076,GH_…
GO:0005575	Cellular Component	GO:0044425	membrane part	133	GH_D03G0955,GH_D03G0957,GH_D03G0958,GH_D03G0966,GH_D03G0972,GH_D03G0976,GH_D03G0977,GH_D03G0978,GH_D03G0984,GH_D03G0987,GH_D03G0998,GH_D03G1003,GH_D03G1005,GH_D03G1007,GH_D03G1010,GH_D03G1011,GH_D03G1016,GH_D03G1017,GH_D03G1019,GH_D03G1027,GH_D03G1028,GH_D03G1035,GH_D03G1041,GH_D03G1042,GH_D03G1046,GH_D03G1052,GH_D03G1054,GH_D03G1068,GH_D03G1074,GH_D03G1076,GH_D03G1078,GH_D03G1081,GH_D03G1102,GH_…
GO:0005575	Cellular Component	GO:0005623	cell	126	GH_D03G0961,GH_D03G0964,GH_D03G0965,GH_D03G0966,GH_D03G0976,GH_D03G0977,GH_D03G0985,GH_D03G0988,GH_D03G0997,GH_D03G1002,GH_D03G1003,GH_D03G1006,GH_D03G1010,GH_D03G1013,GH_D03G1014,GH_D03G1021,GH_D03G1024,GH_D03G1028,GH_D03G1029,GH_D03G1043,GH_D03G1049,GH_D03G1052,GH_D03G1058,GH_D03G1059,GH_D03G1064,GH_D03G1065,GH_D03G1076,GH_D03G1080,GH_D03G1087,GH_D03G1098,GH_D03G1100,GH_D03G1102,GH_D03G1104,GH_…
GO:0005575	Cellular Component	GO:0044464	cell part	125	GH_D03G0961,GH_D03G0964,GH_D03G0966,GH_D03G0976,GH_D03G0977,GH_D03G0985,GH_D03G0988,GH_D03G0997,GH_D03G1002,GH_D03G1003,GH_D03G1006,GH_D03G1010,GH_D03G1013,GH_D03G1014,GH_D03G1021,GH_D03G1024,GH_D03G1028,GH_D03G1029,GH_D03G1043,GH_D03G1049,GH_D03G1052,GH_D03G1058,GH_D03G1059,GH_D03G1064,GH_D03G1065,GH_D03G1076,GH_D03G1080,GH_D03G1087,GH_D03G1098,GH_D03G1100,GH_D03G1102,GH_D03G1104,GH_D03G1107,GH_…
GO:0008150	Biological Process	GO:0044699	single-organism process	124	GH_D03G0954,GH_D03G0961,GH_D03G0964,GH_D03G0965,GH_D03G0972,GH_D03G0976,GH_D03G0977,GH_D03G0984,GH_D03G0990,GH_D03G0997,GH_D03G0998,GH_D03G1003,GH_D03G1007,GH_D03G1018,GH_D03G1028,GH_D03G1029,GH_D03G1030,GH_D03G1035,GH_D03G1037,GH_D03G1041,GH_D03G1048,GH_D03G1060,GH_D03G1065,GH_D03G1069,GH_D03G1071,GH_D03G1080,GH_D03G1083,GH_D03G1084,GH_D03G1104,GH_D03G1107,GH_D03G1116,GH_D03G1117,GH_D03G1119,GH_…
GO:0005575	Cellular Component	GO:0043226	organelle	88	GH_D03G0961,GH_D03G0964,GH_D03G0966,GH_D03G0976,GH_D03G0988,GH_D03G0997,GH_D03G1002,GH_D03G1003,GH_D03G1006,GH_D03G1010,GH_D03G1013,GH_D03G1014,GH_D03G1021,GH_D03G1024,GH_D03G1028,GH_D03G1029,GH_D03G1043,GH_D03G1049,GH_D03G1058,GH_D03G1059,GH_D03G1064,GH_D03G1076,GH_D03G1087,GH_D03G1098,GH_D03G1100,GH_D03G1107,GH_D03G1108,GH_D03G1110,GH_D03G1118,GH_D03G1119,GH_D03G1138,GH_D03G1142,GH_D03G1143,GH_…
GO:0008150	Biological Process	GO:0065007	biological regulation	61	GH_D03G0959,GH_D03G0961,GH_D03G0964,GH_D03G0965,GH_D03G0979,GH_D03G1002,GH_D03G1006,GH_D03G1010,GH_D03G1018,GH_D03G1024,GH_D03G1043,GH_D03G1049,GH_D03G1064,GH_D03G1080,GH_D03G1083,GH_D03G1119,GH_D03G1147,GH_D03G1150,GH_D03G1153,GH_D03G1161,GH_D03G1172,GH_D03G1175,GH_D03G1184,GH_D03G1185,GH_D03G1193,GH_D03G1212,GH_D03G1213,GH_D03G1233,GH_D03G1235,GH_D03G1236,GH_D03G1239,GH_D03G1241,GH_D03G1242,GH_…
GO:0008150	Biological Process	GO:0050789	regulation of biological process	59	GH_D03G0959,GH_D03G0961,GH_D03G0964,GH_D03G0965,GH_D03G0979,GH_D03G1002,GH_D03G1006,GH_D03G1010,GH_D03G1018,GH_D03G1024,GH_D03G1043,GH_D03G1049,GH_D03G1064,GH_D03G1080,GH_D03G1083,GH_D03G1119,GH_D03G1147,GH_D03G1153,GH_D03G1161,GH_D03G1172,GH_D03G1175,GH_D03G1184,GH_D03G1185,GH_D03G1193,GH_D03G1212,GH_D03G1213,GH_D03G1233,GH_D03G1235,GH_D03G1236,GH_D03G1239,GH_D03G1241,GH_D03G1242,GH_D03G1243,GH_…
GO:0008150	Biological Process	GO:0051179	localization	50	GH_D03G0976,GH_D03G0977,GH_D03G0984,GH_D03G0998,GH_D03G1003,GH_D03G1007,GH_D03G1013,GH_D03G1035,GH_D03G1041,GH_D03G1042,GH_D03G1052,GH_D03G1102,GH_D03G1104,GH_D03G1109,GH_D03G1150,GH_D03G1163,GH_D03G1182,GH_D03G1190,GH_D03G1205,GH_D03G1212,GH_D03G1220,GH_D03G1228,GH_D03G1266,GH_D03G1269,GH_D03G1302,GH_D03G1323,GH_D03G1334,GH_D03G1336,GH_D03G1347,GH_D03G1349,GH_D03G1353,GH_D03G1369,GH_D03G1373,GH_…
GO:0008150	Biological Process	GO:0071840	cellular component organization or biogenesis	38	GH_D03G0964,GH_D03G0976,GH_D03G1018,GH_D03G1049,GH_D03G1052,GH_D03G1058,GH_D03G1059,GH_D03G1065,GH_D03G1083,GH_D03G1102,GH_D03G1116,GH_D03G1117,GH_D03G1142,GH_D03G1143,GH_D03G1150,GH_D03G1193,GH_D03G1195,GH_D03G1197,GH_D03G1208,GH_D03G1227,GH_D03G1235,GH_D03G1236,GH_D03G1266,GH_D03G1277,GH_D03G1284,GH_D03G1298,GH_D03G1318,GH_D03G1331,GH_D03G1369,GH_D03G1390,GH_D03G1417,GH_D03G1433,GH_D03G1446,GH_…
GO:0008150	Biological Process	GO:0050896	response to stimulus	36	GH_D03G0961,GH_D03G0996,GH_D03G1003,GH_D03G1029,GH_D03G1080,GH_D03G1091,GH_D03G1102,GH_D03G1107,GH_D03G1109,GH_D03G1128,GH_D03G1142,GH_D03G1143,GH_D03G1153,GH_D03G1163,GH_D03G1172,GH_D03G1189,GH_D03G1193,GH_D03G1210,GH_D03G1212,GH_D03G1266,GH_D03G1274,GH_D03G1353,GH_D03G1376,GH_D03G1377,GH_D03G1384,GH_D03G1400,GH_D03G1403,GH_D03G1432,GH_D12G2665,GH_D12G2670,GH_D12G2674,GH_D12G2681,GH_D12G2682,GH_…
GO:0005575	Cellular Component	GO:0044422	organelle part	33	GH_D03G0966,GH_D03G0976,GH_D03G1003,GH_D03G1013,GH_D03G1021,GH_D03G1029,GH_D03G1076,GH_D03G1087,GH_D03G1100,GH_D03G1138,GH_D03G1142,GH_D03G1143,GH_D03G1155,GH_D03G1175,GH_D03G1193,GH_D03G1210,GH_D03G1212,GH_D03G1227,GH_D03G1244,GH_D03G1266,GH_D03G1336,GH_D03G1342,GH_D03G1367,GH_D03G1393,GH_D03G1433,GH_D03G1468,GH_D03G1476,GH_D03G1483,GH_D12G2616,GH_D12G2623,GH_D12G2634,GH_D12G2639,GH_D12G2693
GO:0003674	Molecular Function	GO:0005215	transporter activity	24	GH_D03G1003,GH_D03G1041,GH_D03G1042,GH_D03G1104,GH_D03G1150,GH_D03G1163,GH_D03G1182,GH_D03G1190,GH_D03G1220,GH_D03G1228,GH_D03G1336,GH_D03G1347,GH_D03G1349,GH_D03G1373,GH_D03G1374,GH_D03G1383,GH_D03G1385,GH_D03G1393,GH_D03G1483,GH_D12G2646,GH_D12G2669,GH_D12G2696,GH_D12G2704,GH_D12G2705
GO:0005575	Cellular Component	GO:0032991	macromolecular complex	23	GH_D03G0976,GH_D03G1014,GH_D03G1029,GH_D03G1076,GH_D03G1087,GH_D03G1098,GH_D03G1104,GH_D03G1142,GH_D03G1175,GH_D03G1180,GH_D03G1183,GH_D03G1227,GH_D03G1271,GH_D03G1284,GH_D03G1302,GH_D03G1331,GH_D03G1390,GH_D03G1468,GH_D03G1476,GH_D12G2616,GH_D12G2650,GH_D12G2658,GH_D12G2692
GO:0008150	Biological Process	GO:0048519	negative regulation of biological process	18	GH_D03G1018,GH_D03G1080,GH_D03G1153,GH_D03G1161,GH_D03G1184,GH_D03G1185,GH_D03G1193,GH_D03G1213,GH_D03G1235,GH_D03G1236,GH_D03G1239,GH_D03G1241,GH_D03G1242,GH_D03G1243,GH_D03G1264,GH_D03G1271,GH_D03G1329,GH_D12G2665
GO:0008150	Biological Process	GO:0032502	developmental process	14	GH_D03G0977,GH_D03G1018,GH_D03G1037,GH_D03G1119,GH_D03G1142,GH_D03G1143,GH_D03G1153,GH_D03G1193,GH_D03G1213,GH_D03G1233,GH_D03G1318,GH_D03G1406,GH_D12G2624,GH_D12G2625
GO:0008150	Biological Process	GO:0032501	multicellular organismal process	13	GH_D03G0964,GH_D03G0977,GH_D03G1018,GH_D03G1037,GH_D03G1080,GH_D03G1119,GH_D03G1143,GH_D03G1193,GH_D03G1213,GH_D03G1318,GH_D03G1366,GH_D03G1406,GH_D12G2628
GO:0008150	Biological Process	GO:0022414	reproductive process	10	GH_D03G0964,GH_D03G0977,GH_D03G1119,GH_D03G1143,GH_D03G1193,GH_D03G1213,GH_D03G1318,GH_D03G1366,GH_D03G1406,GH_D12G2628
GO:0008150	Biological Process	GO:0000003	reproduction	10	GH_D03G0964,GH_D03G0977,GH_D03G1119,GH_D03G1143,GH_D03G1193,GH_D03G1213,GH_D03G1318,GH_D03G1366,GH_D03G1406,GH_D12G2628
GO:0003674	Molecular Function	GO:0098772	molecular function regulator	9	GH_D03G1161,GH_D03G1235,GH_D03G1236,GH_D03G1239,GH_D03G1241,GH_D03G1242,GH_D03G1243,GH_D03G1262,GH_D03G1355
GO:0005575	Cellular Component	GO:0005576	extracellular region	7	GH_D03G1060,GH_D03G1235,GH_D03G1345,GH_D03G1400,GH_D03G1403,GH_D03G1417,GH_D12G2674
GO:0003674	Molecular Function	GO:0005198	structural molecule activity	6	GH_D03G1014,GH_D03G1087,GH_D03G1098,GH_D03G1367,GH_D12G2650,GH_D12G2692
GO:0005575	Cellular Component	GO:0031974	membrane-enclosed lumen	6	GH_D03G1100,GH_D03G1138,GH_D03G1175,GH_D03G1433,GH_D12G2616,GH_D12G2639
GO:0008150	Biological Process	GO:0048518	positive regulation of biological process	6	GH_D03G0964,GH_D03G1083,GH_D03G1172,GH_D03G1233,GH_D03G1262,GH_D12G2628
GO:0008150	Biological Process	GO:0023052	signaling	6	GH_D03G0961,GH_D03G1080,GH_D03G1212,GH_D03G1384,GH_D12G2670,GH_D12G2682
GO:0003674	Molecular Function	GO:0001071	nucleic acid binding transcription factor activity	5	GH_D03G1043,GH_D03G1080,GH_D03G1119,GH_D12G2617,GH_D12G2647
GO:0003674	Molecular Function	GO:0000988	transcription factor activity, protein binding	4	GH_D03G0959,GH_D03G1175,GH_D03G1271,GH_D12G2616
GO:0005575	Cellular Component	GO:0099512	supramolecular fiber	4	GH_D03G1021,GH_D03G1155,GH_D03G1244,GH_D03G1367
GO:0008150	Biological Process	GO:0051704	multi-organism process	4	GH_D03G1266,GH_D03G1366,GH_D12G2681,GH_D12G2693
GO:0003674	Molecular Function	GO:0009055	electron carrier activity	3	GH_D03G0965,GH_D03G0987,GH_D03G1211
GO:0008150	Biological Process	GO:0098754	detoxification	3	GH_D03G1003,GH_D03G1274,GH_D12G2674
GO:0003674	Molecular Function	GO:0016209	antioxidant activity	2	GH_D03G1274,GH_D12G2674
GO:0008150	Biological Process	GO:0040007	growth	2	GH_D03G1116,GH_D03G1117
GO:0003674	Molecular Function	GO:0060089	molecular transducer activity	1	GH_D12G2670
GO:0003674	Molecular Function	GO:0004871	signal transducer activity	1	GH_D12G2670
GO:0005575	Cellular Component	GO:0019012	virion	1	GH_D12G2698
GO:0005575	Cellular Component	GO:0044423	virion part	1	GH_D12G2698
GO:0008150	Biological Process	GO:0040011	locomotion	1	GH_D03G1266
