# Supplementary material for: Quantitative Trait Locus Analysis and Identification of Candidate Genes Affecting Seed Size and Shape in an Interspecific Backcross Inbred Line Population of Gossypium hirsutum × Gossypium barbadense
Source: Front Plant Sci. 2022 Mar 22;13:837984. doi: 10.3389/fpls.2022.837984 (PMC8981304; doi:10.3389/fpls.2022.837984)
Supplement: Supplementary file 8 [file Table_7.XLSX]

## Sheet: Sheet1
Table S7 Functional annotation of stable QTLs related to seed size and shape.
Pathway	out (217)	All (9371)	Pvalue	Pathway ID	Genes
Pentose and glucuronate interconversions	8	294	0.00322587	ko00040	GH_D03G1161;GH_D03G1195;GH_D03G1197;GH_D03G1225;GH_D03G1239;GH_D03G1240;GH_D03G1241;GH_D03G1243
Spliceosome	7	323	0.0188344	ko03040	GH_D03G1127;GH_D03G1309;GH_D03G1418;GH_D03G1421;GH_D03G1448;GH_D03G1453;GH_D03G1466
Protein processing in endoplasmic reticulum	8	428	0.0272299	ko04141	GH_D03G1011;GH_D03G1309;GH_D03G1418;GH_D03G1421;GH_D03G1448;GH_D03G1453;GH_D03G1458;GH_D12G2644
Endocytosis	7	404	0.053404	ko04144	GH_D03G1309;GH_D03G1360;GH_D03G1384;GH_D03G1418;GH_D03G1421;GH_D03G1448;GH_D03G1453
Circadian rhythm - plant	7	415	0.0600203	ko04712	GH_D03G0979;GH_D03G1091;GH_D03G1120;GH_D03G1136;GH_D03G1443;GH_D12G2682;GH_D12G2701
Starch and sucrose metabolism	4	181	0.0662709	ko00500	GH_D03G0968;GH_D03G0980;GH_D03G1237;GH_D03G1240
Glutathione metabolism	2	53	0.0733943	ko00480	GH_D03G1378;GH_D03G1379
Nicotinate and nicotinamide metabolism	2	58	0.0857349	ko00760	GH_D03G1407;GH_D03G1408
Glyoxylate and dicarboxylate metabolism	2	59	0.0882743	ko00630	GH_D03G1144;GH_D03G1402
Nitrogen metabolism	2	59	0.0882743	ko00910	GH_D03G1324;GH_D12G2694
Metabolic pathways	33	3192	0.0926163	ko01100	GH_D03G0968;GH_D03G0980;GH_D03G0988;GH_D03G1063;GH_D03G1144;GH_D03G1161;GH_D03G1162;GH_D03G1163;GH_D03G1195;GH_D03G1197;GH_D03G1204;GH_D03G1208;GH_D03G1225;GH_D03G1237;GH_D03G1239;GH_D03G1240;GH_D03G1241;GH_D03G1243;GH_D03G1268;GH_D03G1324;GH_D03G1363;GH_D03G1378;GH_D03G1379;GH_D03G1381;GH_D03G1402;GH_D03G1417;GH_D03G1428;GH_D03G1450;GH_D03G1460;GH_D12G2681;GH_D12G2689;GH_D12G2694;GH_D12G2703
Glycolysis / Gluconeogenesis	3	132	0.100108	ko00010	GH_D03G1144;GH_D03G1225;GH_D03G1428
Tyrosine metabolism	3	143	0.119626	ko00350	GH_D03G0988;GH_D03G1363;GH_D12G2703
Ubiquinone and other terpenoid-quinone biosynthesis	2	76	0.134449	ko00130	GH_D03G1063;GH_D12G2703
Glycerolipid metabolism	2	81	0.148907	ko00561	GH_D03G1225;GH_D03G1381
Purine metabolism	2	87	0.166647	ko00230	GH_D03G1162;GH_D03G1163
Folate biosynthesis	1	24	0.184077	ko00790	GH_D03G1268
Zeatin biosynthesis	2	101	0.209265	ko00908	GH_D03G1125;GH_D03G1126
Carbon fixation in photosynthetic organisms	2	103	0.215453	ko00710	GH_D03G1417;GH_D03G1428
Carbon metabolism	4	291	0.230083	ko01200	GH_D03G1144;GH_D03G1402;GH_D03G1417;GH_D03G1428
SNARE interactions in vesicular transport	1	34	0.250504	ko04130	GH_D03G1052
Fructose and mannose metabolism	1	35	0.256845	ko00051	GH_D03G1428
Oxidative phosphorylation	2	128	0.293597	ko00190	GH_D03G1204;GH_D03G1450
Lysine degradation	1	41	0.293797	ko00310	GH_D03G1208
Propanoate metabolism	1	41	0.293797	ko00640	GH_D03G1144
Betalain biosynthesis	1	41	0.293797	ko00965	GH_D03G1363
RNA polymerase	1	41	0.293797	ko03020	GH_D03G1194
Phenylalanine metabolism	2	133	0.309212	ko00360	GH_D03G1363;GH_D12G2703
Arachidonic acid metabolism	1	44	0.311586	ko00590	GH_D03G1268
Mismatch repair	1	54	0.367748	ko03430	GH_D12G2665
Ubiquitin mediated proteolysis	3	263	0.382917	ko04120	GH_D03G1281;GH_D03G1382;GH_D03G1458
Citrate cycle (TCA cycle)	1	59	0.394108	ko00020	GH_D03G1402
Pyruvate metabolism	2	169	0.418588	ko00620	GH_D03G1144;GH_D03G1417
Ribosome biogenesis in eukaryotes	2	169	0.418588	ko03008	GH_D03G1138;GH_D03G1267
Amino sugar and nucleotide sugar metabolism	2	177	0.441799	ko00520	GH_D03G1240;GH_D03G1460
2-Oxocarboxylic acid metabolism	1	75	0.471378	ko01210	GH_D03G1402
Inositol phosphate metabolism	1	76	0.47587	ko00562	GH_D03G1428
Carotenoid biosynthesis	1	79	0.489122	ko00906	GH_D03G0969
Galactose metabolism	1	92	0.542828	ko00052	GH_D03G1240
RNA degradation	2	217	0.549712	ko03018	GH_D03G1410;GH_D12G2691
Biosynthesis of amino acids	2	222	0.562159	ko01230	GH_D03G1402;GH_D03G1428
Tropane, piperidine and pyridine alkaloid biosynthesis	1	102	0.58031	ko00960	GH_D12G2689
Ribosome	3	357	0.584278	ko03010	GH_D03G1014;GH_D03G1151;GH_D12G2650
Tryptophan metabolism	1	109	0.604726	ko00380	GH_D03G1363
Glycerophospholipid metabolism	1	116	0.627738	ko00564	GH_D03G1163
mRNA surveillance pathway	2	257	0.642444	ko03015	GH_D03G1466;GH_D12G2627
Isoquinoline alkaloid biosynthesis	1	130	0.669867	ko00950	GH_D03G1363
Phagosome	1	137	0.689129	ko04145	GH_D03G1338
Other glycan degradation	1	157	0.738259	ko00511	GH_D03G1037
Aminoacyl-tRNA biosynthesis	1	167	0.759864	ko00970	GH_D03G0967
Biosynthesis of secondary metabolites	13	1796	0.771963	ko01110	GH_D03G0969;GH_D03G0980;GH_D03G1063;GH_D03G1125;GH_D03G1126;GH_D03G1144;GH_D03G1225;GH_D03G1240;GH_D03G1363;GH_D03G1402;GH_D03G1428;GH_D12G2681;GH_D12G2689
Flavonoid biosynthesis	1	178	0.781599	ko00941	GH_D12G2681
RNA transport	3	509	0.810718	ko03013	GH_D03G1013;GH_D03G1466;GH_D12G2649
ABC transporters	1	228	0.85831	ko02010	GH_D03G1473
Plant hormone signal transduction	3	852	0.979069	ko04075	GH_D03G1091;GH_D03G1411;GH_D12G2619
MAPK signaling pathway - plant	1	580	0.993713	ko04016	GH_D12G2619
Plant-pathogen interaction	1	898	0.999662	ko04626	GH_D03G1297
