# Supplementary material for: Quantitative Trait Locus Analysis and Identification of Candidate Genes Affecting Seed Size and Shape in an Interspecific Backcross Inbred Line Population of Gossypium hirsutum × Gossypium barbadense
Source: Front Plant Sci. 2022 Mar 22;13:837984. doi: 10.3389/fpls.2022.837984 (PMC8981304; doi:10.3389/fpls.2022.837984)
Supplement: Supplementary file 9 [file Table_8.XLSX]

## Sheet: Sheet1
Table S8 Genes identified by BLAST with Arabidopsis thaliana development-related genes in the 22 cotton candidate genes.
Gossypium hirsutum gene ID	Biological metabolic process	Name	Description	Ortholog Arabidopsis gene ID	Subcellular Localization (experimental or predicted)
GH_D03G0980	Starch and sucrose metabolism	SS4	Probable starch synthase 4, chloroplastic/amyloplastic	AT4G18240	plastid
GH_D03G1091	Plant hormone signal transduction	BHLH72	Transcription factor PIF7	AT4G00050	nucleus
GH_D03G1237	Starch and sucrose metabolism	CEL1	Endoglucanase 8	AT1G70710	vacuole
GH_D03G1240	Starch and sucrose metabolism	UGP2	UTP--glucose-1-phosphate uridylyltransferase	AT5G17310	extracellular
GH_D03G1411	Plant hormone signal transduction	SCL33	Scarecrow-like protein 33	AT2G29060	nucleus
GH_D03G1448	Spliceosome；Protein processing in endoplasmic reticulum	HSP70	Heat shock cognate 70 kDa protein	AT5G02500	cytosol
GH_D03G1453	Spliceosome；Protein processing in endoplasmic reticulum	HSP70	Heat shock cognate 70 kDa protein	AT3G12580	cytosol
GH_D03G1458	Protein processing in endoplasmic reticulum	UBC7	Ubiquitin-conjugating enzyme E2 7	AT3G46460	cytosol
GH_D03G1466	Spliceosome	ALY1	THO complex subunit 4A	AT5G59950	nucleus
GH_D12G2619	Plant hormone signal transduction；MAPK signaling pathway - plant	MYC4	Transcription factor MYC4	AT4G00870	nucleus
