# Supplementary material for: Quantitative Trait Locus Analysis and Identification of Candidate Genes Affecting Seed Size and Shape in an Interspecific Backcross Inbred Line Population of Gossypium hirsutum × Gossypium barbadense
Source: Front Plant Sci. 2022 Mar 22;13:837984. doi: 10.3389/fpls.2022.837984 (PMC8981304; doi:10.3389/fpls.2022.837984)
Supplement: Supplementary file 10 [file Table_9.XLSX]

## Sheet: genes expression 
Table S9 Expression levels (FPKM values) of eight candidate genes in TM-1 and Hai7124 developing ovules.
Stages (DPA) Genes name	0-O-H	1-O-H	3-O-H	5-O-H	10-O-H	20-O-H	0-O-T	1-O-T	3-O-T	5-O-T	10-O-T	20-O-T
GH_D03G0980	6.054	5.93907	5.7871	4.6496	4.99307	4.78487	6.83107	5.5466	1.94495	4.73687	6.1897	4.22807
GH_D03G1091	0.823167	1.51403	1.60467	1.07267	1.40123	0.162567	0.5937	1.12453	0.89885	1.32397	3.7797	0.229633
GH_D03G1237	0	0	0	0.0144	0	0	0	0	0	0	0.0178	0
GH_D03G1448	0.7244	0.1258	0.0372667	0.1257	0.0964333	0.0526333	0.0749667	0.0611333	0.01605	0.0722333	0.0268333	0.0564333
GH_D03G1453	0	0	0	0	0	0.0658333	0	0	0	0	0	0.0695
GH_D03G1458	59.4653	47.2579	89.174	162.466	123.765	71.355	37.1026	43.9756	120.646	78.5347	49.2051	16.4007
GH_D03G1466	13.8943	15.2481	11.0355	12.033	11.5028	20.5385	15.0701	19.4543	7.62745	13.5901	24.4007	12.6882
GH_D12G2619	0.774267	0.3803	0.281767	0.2164	0.5229	4.5147	2.03357	2.1013	1.0759	0.571067	0.564	1.5679
note:H stands for Hai7124 and T stands for TM-1.
